# Supplementary material for: A prospective cohort study of clinical characteristics and outcomes in Chinese patients with estrogen receptor-negative/progesterone receptor-positive early breast cancer
Source: Breast Cancer Res Treat. 2023 May 18;200(2):171–82. doi: 10.1007/s10549-023-06964-6 (PMC10241679; doi:10.1007/s10549-023-06964-6)
Supplement: Supplementary file 2 — Supplementary file2 (XLSX 22 kb) [file 10549_2023_6964_MOESM2_ESM.xlsx]

## Sheet: 1-mortality for all patients
table1 The Cox regression analysis for mortality outcomes among groups
univariate					multivariate
	HR	95% CI	P-value		HR	95% CI	P-value
ER-/PR+	reference	reference	reference		reference	reference	reference
ER+	0.4	0.28-0.57	4.32e-07		0.41	0.28-0.61	7.5e-06	adjusted by age,education,BMI,residence,menopausal status,TNM stage, Ki67,CK5/6,radiotherapy and endocrinetherapy
ER-/PR-	0.89	0.626-1.284	0.55		0.82	0.56-1.2	0.3	adjusted by age,education,BMI,residence,menopausal status,TNM stage, Ki67,CK5/6,radiotherapy and endocrinetherapy
age	1.219	1.059-1.402	0.0057
education	0.673	0.5827-0.7772	7e-08
BMI	1.203	0.9948-1.456	0.057
residence	0.7524	0.6197-0.9136	0.0041
menopausal status	1.669	1.392-2.003	3.4e-08
TNM	3.359	2.882-3.915	2.7e-54
HER2	1.066	0.962-1.181	0.22
Ki67	1.935	1.575-2.378	3.3e-10
CK5/6	1.999	1.596-2.502	1.5e-09
grade	2.527	1.967-3.246	4.1e-13
chemotherapy	0.999	0.6861-1.455	1
radiotherapy	1.571	1.309-1.886	1.2e-06
endocrine therapy	0.4086	0.3411-0.4895	2.7e-22

## Sheet: 2-LRR for all patients
table 2 The Fine and Gray analysis for LRR outcome among groups
univariate					multivariate
	HR	95% CI	P-value		HR	95% CI	P-value
ER-/PR+	reference	reference	reference		reference	reference	reference
ER+	0.23	0.15- 0.35	<0.001		0.259	0.152-0.441	6.6e-07	adjusted by residence,menopausal status,TNM stage,Her2, Ki67,CK5/6,chemotherapy, radiotherapy and endocrine therapy
ER-/PR-	0.47	0.30- 0.74	0.001		0.431	0.2336-0.797	0.007	adjusted by residence,menopausal status,TNM stage,Her2, Ki67,CK5/6,chemotherapy, radiotherapy and endocrine therapy
age	0.9	0.72- 1.12	0.36
education	0.84	0.69- 1.03	0.1
BMI	1.16	0.86- 1.55	0.33
residence	0.68	0.51- 0.91	0.01
menopausal status	1.31	0.99- 1.73	0.059
TNM	2.13	1.71- 2.65	<0.001
HER2	1.18	1.01- 1.38	0.034
Ki67	1.86	1.36- 2.55	<0.001
CK5/6	1.74	1.23- 2.46	0.002
grade	2.16	1.48- 3.15	<0.001
chemotherapy	0.49	0.32- 0.75	0.001
radiotherapy	1.3	0.97- 1.74	0.077
endocrine therapy	0.54	0.41- 0.71	<0.001

## Sheet: 3-DR for all patients
table 3 The Fine and Gray analysis for DR outcome among groups
univariate					multivariate
	HR	95% CI	P-value		HR	95% CI	P-value
ER-/PR+	reference	reference	reference		reference	reference	reference
ER+	0.49	0.38- 0.64	<0.001		0.5865	0.426-0.806	0.001	adjusted by education,BMI,residence,menopausal status,TNM stage,Her2, Ki67,CK5/6,chemotherapy, radiotherapy and endocrine therapy
ER-/PR-	0.82	0.62- 1.07	0.15		0.881	0.628-1.235	0.46	adjusted by education,BMI,residence,menopausal status,TNM stage,Her2, Ki67,CK5/6,chemotherapy, radiotherapy and endocrine therapy
age	0.96	0.87- 1.07	0.49
education	0.71	0.65- 0.79	<0.001
BMI	1.25	1.10- 1.43	<0.001
residence	0.77	0.67- 0.89	<0.001
menopausal status	1.29	1.14- 1.47	<0.001
TNM	2.89	2.60- 3.22	<0.001
HER2	1.2	1.12- 1.29	<0.001
Ki67	1.52	1.32- 1.74	<0.001
CK5/6	1.59	1.35- 1.87	<0.001
grade	1.9	1.62- 2.24	<0.001
chemotherapy	1.38	1.02- 1.88	0.037
radiotherapy	1.89	1.66- 2.15	<0.001
endocrine therapy	0.66	0.58- 0.75	<0.001

## Sheet: 4-mortality for ET patients
table 4 The Cox regression analysis for mortality outcomes among patients who received ET
univariate					multivariate
	HR	95% CI	P-value		HR	95% CI	P-value
ER-/PR+ ET	reference	reference	reference		reference	reference	reference
ER+ ET	0.538	0.3234-0.8962	0.0172		0.51	0.29-0.91	0.022	adjusted by education,BMI,menopausal status,TNM stage, Ki67,CK5/6,and radiotherapy
ER-/PR- ET	1.19	0.5921-2.423	0.6156		1.2	0.57-2.5	0.64	adjusted by education,BMI,menopausal status,TNM stage, Ki67,CK5/6,and radiotherapy
age	1.166	0.9529-1.428	0.14
education	0.7945	0.6444-0.9797	0.031
BMI	1.278	0.9723-1.681	0.079
residence	0.8004	0.6012-1.066	0.13
menopausal status	1.919	1.476-2.497	1.2e-06
TNM	3.161	2.55-3.917	7.9e-26
HER2	1.023	0.8697-1.204	0.78
Ki67	1.813	1.374-2.392	2.6e-05
CK5/6	2.234	1.492-3.346	9.6e-05
grade	2.309	1.683-3.166	2.1e-07
chemotherapy	0.9239	0.5635-1.515	0.75
radiotherapy	2.111	1.627-2.739	1.9e-08

## Sheet: 5-LRR for ET patients
table 5 The Fine and Gray analysis for LRR outcome among patients who received ET
univariate					multivariate
	HR	95% CI	P-value		HR	95% CI	P-value
ER-/PR+ ET	reference	reference	reference		reference	reference	reference
ER+ ET	0.3	0.16- 0.55	<0.001		0.373	0.189-0.738	0.005	adjusted by TNM stage,HER2 status, Ki67,CK5/6,and radiotherapy
ER-/PR- ET	1.2	0.52- 2.74	0.67		1.205	0.508-2.861	0.67	adjusted by TNM stage,HER2 status, Ki67,CK5/6,and radiotherapy
age	0.78	0.58- 1.05	0.1
education	0.96	0.75- 1.22	0.72
BMI	1.05	0.71- 1.57	0.8
residence	0.76	0.50- 1.14	0.18
menopausal status	1.2	0.82- 1.77	0.34
TNM	1.82	1.37- 2.42	<0.001
HER2	1.44	1.16- 1.79	<0.001
Ki67	2.18	1.44- 3.29	<0.001
CK5/6	2.35	1.35- 4.10	0.003
grade	2.81	1.73- 4.56	<0.001
chemotherapy	0.73	0.38- 1.40	0.34
radiotherapy	1.51	1.03- 2.23	0.036

## Sheet: 6-DR for ET patients
table 6 The Fine and Gray analysis for DR outcome among patients who received ET
univariate					multivariate
	HR	95% CI	P-value		HR	95% CI	P-value
ER-/PR+ ET	reference	reference	reference		reference	reference	reference
ER+ ET	0.47	0.34- 0.65	<0.001		0.653	0.437-0.974	0.037	adjusted by education,BMI, residence, menopausal status, TNM stage,HER2 status, Ki67,CK5/6,chemotherapy and radiotherapy
ER-/PR- ET	1.15	0.73- 1.81	0.54		1.286	0.773-2.141	0.33	adjusted by education,BMI, residence, menopausal status, TNM stage,HER2 status, Ki67,CK5/6,chemotherapy and radiotherapy
age	0.92	0.80- 1.06	0.24
education	0.73	0.65- 0.83	<0.001
BMI	1.29	1.08- 1.53	0.004
residence	0.82	0.68- 0.98	0.03
menopausal status	1.42	1.20- 1.67	<0.001
TNM	2.91	2.53- 3.33	<0.001
HER2	1.28	1.16- 1.41	<0.001
Ki67	1.67	1.40- 1.99	<0.001
CK5/6	2.07	1.59- 2.70	<0.001
grade	2.05	1.69- 2.48	<0.001
chemotherapy	1.66	1.11- 2.48	0.013
radiotherapy	2.17	1.83- 2.56	<0.001

## Sheet: 7-mortality for ER-PR+ ET or no
table 7 The Cox regression analysis for mortality outcomes among ER+/PR- patients who received ET or not
univariate					multivariate
	HR	95% CI	P-value		HR	95% CI	P-value
no ET	reference	reference	reference		reference	reference	reference
ET	0.3933	0.2021-0.7653	0.006		0.5	0.25-0.98	0.045	adjusted by age, education, residence, menopausal status, TNM stage
age	1.631	0.9596-2.771	0.071
education	0.5896	0.3508-0.9909	0.046
BMI	1.351	0.6764-2.698	0.39
residence	0.5657	0.2876-1.113	0.099
menopausal status	2.281	1.117-4.657	0.024
TNM	3.131	1.762-5.563	9.9e-05
HER2	0.9671	0.6807-1.374	0.85
Ki67	1.047	0.4758-2.306	0.91
CK5/6	1.658	0.831-3.306	0.15
grade	0.9202	0.3394-2.495	0.87
chemotherapy	1.301	0.178-9.508	0.8
radiotherapy	1.128	0.5682-2.24	0.73

## Sheet: 8-LRR for ER-PR+ ET or no
table 8 The Fine and Gray analysis for LRR outcomes among ER+/PR- patients who received ET or not
univariate					multivariate
	HR	95% CI	P-value		HR	95% CI	P-value
no ET	reference	reference	reference		reference	reference	reference
ET	0.47	0.22-1.04	0.061		0.398	0.183-0.866	0.02	adjusted by chemotherapy and radiotherapy
age	1.02	0.59- 1.76	0.96
education	1	0.57- 1.73	0.98
BMI	0.73	0.29- 1.85	0.51
residence	0.85	0.37- 1.96	0.7
menopausal status	1.47	0.66- 3.26	0.34
TNM	1.63	0.84- 3.17	0.15
HER2	0.97	0.64- 1.45	0.87
Ki67	0.96	0.38- 2.42	0.93
CK5/6	1.87	0.81- 4.33	0.14
grade	0.94	0.31- 2.85	0.92
chemotherapy	0.23	0.07- 0.78	0.018
radiotherapy	1.96	0.89- 4.29	0.094

## Sheet: 9-DR for ER-PR+ ET or no
table 9 The Fine and Gray analysis for DR outcomes among ER+/PR- patients who received ET or not
univariate					multivariate
	HR	95% CI	P-value		HR	95% CI	P-value
no ET	reference	reference	reference		reference	reference	reference
ET	1.04	0.62- 1.76	0.87		1.206	0.709-2.052	0.49	adjusted by TNM stage and radiotherapy
age	0.88	0.58- 1.34	0.56
education	0.98	0.70- 1.39	0.92
BMI	1.04	0.61- 1.76	0.9
residence	0.78	0.47- 1.32	0.36
menopausal status	1.31	0.80- 2.15	0.29
TNM	2.81	1.84- 4.29	<0.001
HER2	1.14	0.87- 1.48	0.35
Ki67	1.04	0.58- 1.87	0.88
CK5/6	0.93	0.55- 1.59	0.8
grade	0.65	0.33- 1.27	0.2
chemotherapy	1.17	0.31- 4.38	0.81
radiotherapy	1.63	0.99- 2.70	0.055
